# Supplementary material for: Composition of fungal soil communities varies with plant abundance and geographic origin
Source: AoB Plants. 2015 Sep 14;7:plv110. doi: 10.1093/aobpla/plv110 (PMC4614812; doi:10.1093/aobpla/plv110)
Supplement: Additional Information [file supp_plv110_plv110supp_table.xlsx]

## Sheet: TaxTable
OUT	Kingdom	Phylum	Class	Order	Family	Genus	Species	D. glomerata	H. perforatum	D. glomerata	S. canadensis	R. hirta	P. arundianacea	S. lanceolatum	P. arundianacea	P. recta	B. inermis	P. recta	H. perforatum	D. glomerata	P. recta	R. hirta	R. hirta	B. inermis	S. lanceolatum	P. arundianacea	S. lanceolatum	B. inermis	P. recta	D. glomerata	H. perforatum	S. canadensis	B. inermis	S. canadensis	R. hirta	P. arundianacea	S. lanceolatum
375	k__Fungi	p__Basidiomycota	c__Agaricomycetes					0	0	0	0	0	0	0	0	0	6	0	0	66	0	0	0	0	0	0	0	0	0	0	0	2	0	0	4	4	82
607	k__Fungi	p__Ascomycota	c__Sordariomycetes	o__Sordariales	f__Lasiosphaeriaceae	g__Apodus		4	0	0	0	0	0	0	0	0	0	0	0	0	0	0	41	0	0	0	0	0	0	0	0	0	0	0	0	0	0
1055	k__Fungi	p__Ascomycota	c__Leotiomycetes	o__Helotiales	f__Hyaloscyphaceae	g__Discocistella		0	1	0	0	0	0	3	0	6	0	0	0	0	0	0	0	0	0	0	0	0	2	0	0	0	0	0	0	0	0
1298	k__Fungi	p__Ascomycota	c__Leotiomycetes	o__Helotiales	f__Hyaloscyphaceae	g__Discocistella		0	0	0	0	0	0	0	0	0	0	0	0	3	0	0	0	0	0	0	0	0	0	0	0	0	0	0	0	3	0
1597	k__Fungi	p__Basidiomycota	c__Agaricomycetes					0	0	0	0	0	0	0	0	0	0	0	0	2	0	0	2	1	0	0	0	0	0	0	0	1	0	0	0	0	1
2533	k__Fungi							0	0	0	0	0	0	0	1	0	0	0	0	0	0	0	3	0	0	1	0	1	0	0	0	0	0	0	0	0	5
2783	k__Fungi	p__Ascomycota	c__Dothideomycetes	o__Hysteriales	f__Hysteriaceae	g__Glonium		1	0	0	0	0	0	0	1	0	0	35	0	0	0	0	0	1	0	1	0	1	11	0	1	0	0	0	0	0	0
2968	k__Fungi	p__Ascomycota	c__Dothideomycetes	o__Pleosporales				0	0	0	2	0	0	0	0	0	0	2	0	0	0	0	0	0	0	0	0	0	2	0	2	0	0	0	0	0	0
3449	k__Fungi	p__Ascomycota	c__Sordariomycetes	o__Chaetosphaeriales	f__Chaetosphaeriaceae	g__Dictyochaetopsis		1	0	0	0	0	0	3	5	0	1	0	2	0	0	0	0	0	0	0	0	0	0	0	0	0	0	0	0	1	3
3479	k__Fungi	p__Ascomycota	c__Sordariomycetes	o__Sordariales	f__Lasiosphaeriaceae	g__Zygopleurage		0	6	0	0	0	0	0	0	88	1	0	1	1	0	0	103	0	154	0	0	0	1	0	40	0	0	3	0	5	19
3613	k__Fungi	p__Ascomycota	c__Leotiomycetes	o__Helotiales	f__Hyaloscyphaceae	g__Lachnum		0	0	0	0	0	8	0	5	0	0	0	0	0	0	0	0	0	0	0	0	0	0	0	0	0	0	0	0	0	0
3648	k__Fungi	p__Ascomycota	c__Sordariomycetes	o__Hypocreales	f__Nectriaceae	g__Fusarium		0	0	3	0	0	0	4	5	0	0	0	0	0	0	0	0	0	0	0	0	0	2	0	0	1	0	6	0	1	7
3745	k__Fungi	p__Ascomycota	c__Eurotiomycetes	o__Chaetothyriales	f__Herpotrichiellaceae	g__Sorocybe		3	0	0	0	0	31	0	2	0	19	0	3	0	1	0	0	18	0	2	2	1	2	22	0	1	25	5	0	21	12
3812	k__Fungi	p__Ascomycota	c__Eurotiomycetes	o__Chaetothyriales	f__Herpotrichiellaceae	g__Sorocybe		0	2	0	1	0	0	0	1	0	0	26	1	0	0	0	0	0	0	0	0	0	0	0	0	0	0	0	0	0	0
3813	k__Fungi	p__Ascomycota	c__Leotiomycetes	o__Leotiales	f__Leotiaceae	g__Alatospora		2	0	0	1	0	0	0	0	0	0	0	0	0	0	0	0	3	0	0	0	0	0	8	0	0	0	0	0	0	0
3878	k__Fungi	p__Ascomycota	c__Eurotiomycetes	o__Chaetothyriales	f__Herpotrichiellaceae	g__Sorocybe		0	0	0	2	0	0	0	0	0	0	39	0	0	0	0	0	0	5	0	0	0	1	0	1	0	0	0	0	0	0
3923	k__Fungi	p__Ascomycota	c__Sordariomycetes	o__Xylariales	f__Amphisphaeriaceae	g__Ellurema		18	11	6	2	0	8	5	35	0	3	0	11	0	0	0	26	0	0	21	0	4	0	2	9	1	6	0	0	7	0
4080	k__Fungi	p__Ascomycota	c__Eurotiomycetes	o__Chaetothyriales	f__Herpotrichiellaceae	g__Sorocybe		0	0	0	0	0	0	0	0	1	0	0	0	0	0	0	0	0	2	0	0	0	0	0	3	0	0	0	0	0	0
4186	k__Fungi	p__Ascomycota	c__Leotiomycetes	o__Helotiales	f__Hyaloscyphaceae	g__Dasyscyphella		0	8	0	0	0	0	53	0	0	0	0	0	0	22	0	0	0	31	0	0	0	10	7	0	1	8	0	0	2	0
4228	k__Fungi	p__Ascomycota	c__Leotiomycetes	o__Helotiales	f__Hyaloscyphaceae	g__Discocistella		0	0	0	0	0	0	3	0	0	1	0	0	0	0	0	0	0	0	1	0	0	1	0	0	0	0	0	0	2	0
4305	k__Fungi	p__Ascomycota	c__Leotiomycetes	o__Leotiales	f__Leotiaceae	g__Alatospora		115	15	514	347	0	115	20	62	234	143	2	127	161	455	3	0	186	25	193	13	517	376	499	134	579	433	459	2	159	88
4445	k__Fungi	p__Ascomycota	c__Leotiomycetes	o__Helotiales	f__Phacidiaceae	g__Allantophomopsis		1	0	0	0	0	1	6	3	0	9	0	0	1	0	0	0	0	1	0	0	0	0	0	0	0	1	0	0	8	0
4494	k__Fungi	p__Ascomycota	c__Leotiomycetes	o__Helotiales	f__Hyaloscyphaceae	g__Discocistella		10	1	0	4	0	4	19	1	5	7	0	4	3	22	0	0	12	0	0	1	0	1	14	0	3	14	1	1	0	2
4772	k__Fungi	p__Ascomycota	c__Eurotiomycetes	o__Chaetothyriales	f__Herpotrichiellaceae	g__Sorocybe		1	1	0	0	0	0	0	6	0	0	0	6	0	0	0	0	0	0	0	0	0	2	0	2	0	0	0	0	2	0
4802	k__Fungi	p__Basidiomycota	c__Agaricomycetes	o__Agaricales	f__Entolomataceae	g__Nolanea		0	0	0	0	0	1	0	0	0	0	0	7	0	0	9	0	0	0	0	0	0	0	0	0	0	0	0	0	0	0
4814	k__Fungi	p__Ascomycota	c__Eurotiomycetes	o__Chaetothyriales	f__Herpotrichiellaceae	g__Sorocybe		0	2	0	0	0	0	0	0	0	0	15	0	0	0	0	0	0	1	2	4	0	0	0	1	2	0	0	0	0	0
4898	k__Fungi	p__Ascomycota						0	0	0	2	0	0	1	0	0	0	0	2	0	0	0	0	0	0	0	1	0	0	0	2	0	0	0	0	0	0
4919	k__Fungi	p__Ascomycota	c__Leotiomycetes	o__Helotiales	f__Hyaloscyphaceae	g__Lachnum		1	0	0	4	4	15	0	1	0	0	0	10	0	0	7	39	0	10	0	0	0	1	2	33	2	0	0	0	1	0
5638	k__Fungi	p__Ascomycota	c__Leotiomycetes	o__Helotiales	f__Helotiaceae	g__Rhizoscyphus		4	7	4	46	232	9	58	17	10	0	11	70	0	0	107	1	2	149	2	24	0	30	1	136	26	3	3	0	13	12
5687	k__Fungi	p__Ascomycota	c__Leotiomycetes	o__Helotiales	f__Hyaloscyphaceae	g__Lachnum		0	5	0	0	1	0	2	4	0	0	0	0	1	0	0	1	1	1	0	0	0	0	0	0	1	0	0	0	1	1
5773	k__Fungi	p__Ascomycota	c__Eurotiomycetes	o__Chaetothyriales	f__Herpotrichiellaceae	g__Phaeococcomyces		0	0	0	1	0	1	1	18	0	0	2	0	1	0	0	0	1	1	4	0	1	0	2	0	1	0	0	0	3	0
5869	k__Fungi	p__Ascomycota	c__Leotiomycetes	o__Helotiales	f__Helotiaceae	g__Rhizoscyphus		3	6	3	6	138	29	62	5	14	2	6	32	2	0	91	19	1	78	1	15	2	12	2	85	12	0	0	0	6	9
5954	k__Fungi	p__Ascomycota	c__Eurotiomycetes	o__Chaetothyriales	f__Herpotrichiellaceae	g__Phaeococcomyces		0	0	0	0	0	0	0	0	0	0	0	0	0	1	0	0	0	0	0	0	0	0	2	0	1	0	1	0	0	2
6198	k__Fungi	p__Ascomycota	c__Eurotiomycetes	o__Chaetothyriales	f__Herpotrichiellaceae	g__Sorocybe		0	0	0	1	0	0	2	0	0	0	0	5	0	0	0	0	0	0	1	1	0	0	0	2	0	0	0	0	1	0
6206	k__Fungi	p__Ascomycota	c__Eurotiomycetes	o__Chaetothyriales	f__Herpotrichiellaceae	g__Sorocybe		4	0	0	0	0	0	0	1	0	0	0	0	0	0	0	130	0	0	0	34	0	0	0	0	1	0	0	0	6	0
6349	k__Fungi	p__Ascomycota	c__Sordariomycetes	o__Hypocreales	f__Nectriaceae	g__Fusarium		0	0	0	0	0	1	3	0	0	0	0	0	0	2	0	0	0	0	1	0	0	7	4	3	1	0	0	0	0	0
6355	k__Fungi	p__Ascomycota	c__Leotiomycetes	o__Helotiales	f__Hyaloscyphaceae			0	3	1	0	44	11	48	5	13	0	0	1	0	5	0	0	0	0	0	2	0	0	0	0	2	0	9	0	8	0
6416	k__Fungi	p__Ascomycota	c__Sordariomycetes	o__Chaetosphaeriales	f__Chaetosphaeriaceae	g__Dictyochaetopsis		0	0	0	0	35	6	20	6	16	0	0	0	0	5	0	0	0	0	0	2	0	0	3	0	0	0	1	0	11	0
6424	k__Fungi	p__Ascomycota	c__Sordariomycetes	o__Sordariales	f__Chaetomiaceae	g__Trichocladium		0	28	0	0	0	0	0	0	0	0	7	0	0	0	0	0	0	0	0	0	0	0	0	0	1	1	0	0	2	0
6429	k__Fungi	p__Ascomycota	c__Leotiomycetes	o__Helotiales	f__Helotiaceae	g__Rhizoscyphus		0	0	0	0	0	0	0	0	0	0	0	0	0	0	0	0	2	0	0	0	0	0	0	0	0	0	0	0	0	12
6468	k__Fungi	p__Ascomycota	c__Leotiomycetes	o__Helotiales	f__Hyaloscyphaceae	g__Lachnum		0	0	0	0	0	0	0	3	0	0	0	0	0	0	2	0	0	0	0	0	0	0	0	0	0	0	0	0	0	0
6749	k__Fungi	p__Ascomycota	c__Leotiomycetes	o__Helotiales	f__Helotiaceae	g__Rhizoscyphus		0	0	0	0	1	1	5	0	0	0	0	1	0	2	0	0	0	0	0	0	0	0	0	0	0	0	0	0	0	1
6857	k__Fungi	p__Ascomycota						2	0	5	4	0	1	0	0	2	1	0	1	2	3	0	0	2	0	1	3	10	4	6	0	8	2	3	0	0	1
6905	k__Fungi	p__Basidiomycota	c__Agaricomycetes	o__Sebacinales	f__Sebacinaceae	g__Sebacina		2	0	0	0	0	0	0	0	0	0	0	0	0	0	0	0	5	0	0	0	0	0	1	0	0	0	0	0	0	0
7089	k__Fungi	p__Basidiomycota	c__Agaricomycetes	o__Agaricales	f__Hygrophoraceae	g__Hygrocybe		0	1	0	1	0	0	0	0	0	0	31	0	0	0	0	0	0	0	0	0	0	0	0	0	0	2	0	0	0	0
7108	k__Fungi	p__Ascomycota	c__Leotiomycetes	o__Helotiales	f__Hyaloscyphaceae			0	0	0	0	0	0	0	0	0	0	0	0	0	0	2	0	0	16	0	0	0	0	0	0	0	0	0	0	0	0
7226	k__Fungi	p__Ascomycota	c__Dothideomycetes	o__Capnodiales	f__Mycosphaerellaceae	g__Pseudocercosporidium		4	11	1	6	1	27	34	56	1	0	159	1	2	0	0	27	2	20	20	1	4	0	9	3	2	1	0	1	21	7
7307	k__Fungi	p__Ascomycota	c__Leotiomycetes	o__Helotiales	f__Hyaloscyphaceae	g__Hyaloscypha		0	0	0	0	0	0	0	0	0	2	0	0	0	0	0	0	0	0	1	18	0	0	0	0	0	0	0	0	0	3
7308	k__Fungi	p__Basidiomycota	c__Agaricomycetes	o__Sebacinales	f__Sebacinaceae	g__Sebacina		1	7	1	0	0	0	0	0	105	1	0	1	8	0	0	103	0	171	0	0	0	2	0	76	0	0	8	1	5	26
7395	k__Fungi	p__Basidiomycota	c__Agaricomycetes					4	1	0	0	0	2	3	1	0	11	0	0	0	0	0	0	0	0	1	0	2	0	0	0	0	1	0	0	3	0
7463	k__Fungi	p__Basidiomycota	c__Agaricomycetes	o__Polyporales	f__Polyporaceae	g__Trametes		0	0	0	0	0	0	0	0	6	0	0	0	0	0	0	0	0	0	0	2	0	0	0	0	0	0	0	0	0	0
7514	k__Fungi	p__Ascomycota	c__Eurotiomycetes	o__Chaetothyriales	f__Herpotrichiellaceae	g__Sorocybe		0	0	0	6	0	0	0	3	0	0	22	1	0	0	0	0	0	0	0	1	0	0	0	2	0	0	0	0	0	0
7541	k__Fungi	p__Ascomycota	c__Dothideomycetes	o__Pleosporales				0	6	0	0	0	0	2	1	0	0	0	0	0	9	0	0	2	0	0	0	0	1	0	1	0	0	0	0	0	0
7546	k__Fungi	p__Ascomycota	c__Dothideomycetes	o__Pleosporales	f__Pleomassariaceae	g__Asteromassaria		0	0	1	0	0	1	5	1	0	1	0	0	0	7	0	0	0	0	0	0	0	11	8	8	2	1	0	0	0	0
7639	k__Fungi	p__Ascomycota	c__Leotiomycetes	o__Helotiales				0	0	0	0	0	0	0	0	0	0	0	0	0	0	7	2	0	0	1	1	0	0	0	0	0	2	0	4	1	0
7699	k__Fungi	p__Ascomycota	c__Leotiomycetes	o__Helotiales	f__Helotiaceae	g__Crocicreas		0	4	0	0	0	1	0	1	1	1	0	2	0	0	2	2	0	1	3	8	0	0	0	0	0	1	0	10	4	1
7744	k__Fungi	p__Ascomycota	c__Leotiomycetes	o__Helotiales	f__Helotiaceae	g__Crocicreas		0	1	0	0	0	0	0	3	0	0	0	1	2	0	0	0	0	0	0	0	0	0	0	0	0	0	0	0	0	0
7793	k__Fungi	p__Ascomycota	c__Leotiomycetes	o__Helotiales	f__Hyaloscyphaceae	g__Lachnum		0	27	6	5	222	72	151	85	26	8	0	101	4	9	66	0	0	0	18	14	2	36	2	42	0	2	23	25	6	38
7795	k__Fungi	p__Ascomycota						0	0	0	0	2	0	2	0	0	0	0	0	0	0	0	0	0	0	0	0	0	0	0	0	0	0	0	0	0	0
7811	k__Fungi	p__Ascomycota	c__Sordariomycetes					0	3	0	0	0	0	9	0	0	0	0	0	0	0	0	0	27	0	0	0	0	11	0	0	6	0	0	0	1	6
7842	k__Fungi	p__Ascomycota	c__Leotiomycetes	o__Leotiales	f__Bulgariaceae	g__Holwaya		0	1	0	0	0	0	2	0	0	0	1	3	0	0	9	0	0	0	0	1	3	0	1	0	0	0	0	0	1	0
7867	k__Fungi	p__Basidiomycota	c__Agaricomycetes	o__Agaricales	f__Clavariaceae	g__Clavulinopsis		0	25	0	0	0	0	0	0	0	0	0	0	0	0	0	0	0	0	0	0	0	0	0	0	3	1	0	0	1	0
8212	k__Fungi	p__Ascomycota	c__Leotiomycetes	o__Helotiales	f__Hyaloscyphaceae	g__Lachnum		0	0	0	0	0	0	0	5	0	31	0	0	0	0	0	0	0	0	0	0	0	0	0	1	0	0	0	0	1	0
8310	k__Fungi	p__Ascomycota	c__Dothideomycetes	o__Capnodiales	f__Mycosphaerellaceae	g__Pseudocercosporidium		0	1	1	1	0	3	0	0	0	0	0	1	0	0	0	3	0	0	0	0	0	0	0	0	0	0	1	0	0	0
8463	k__Fungi	p__Ascomycota	c__Dothideomycetes	o__Pleosporales	f__Pleomassariaceae	g__Asteromassaria		0	2	0	1	0	1	0	0	0	0	0	0	0	0	0	0	0	0	0	0	0	0	0	0	0	0	3	0	0	0
9032	k__Fungi	p__Ascomycota	c__Leotiomycetes	o__Helotiales	f__Hyaloscyphaceae	g__Discocistella		0	0	0	0	0	1	0	0	0	0	0	0	0	0	0	0	3	0	0	0	0	0	3	0	0	0	0	0	0	0
9120	k__Fungi	p__Basidiomycota						0	1	0	0	0	1	0	0	0	0	0	0	0	0	0	0	0	0	7	0	0	0	0	0	0	0	0	0	16	10
9122	k__Fungi	p__Ascomycota	c__Dothideomycetes	o__Capnodiales	f__Mycosphaerellaceae	g__Phaeoisariopsis		2	0	0	0	0	0	0	7	0	2	0	0	0	0	0	0	0	0	0	0	0	0	0	0	0	0	2	0	1	0
9344	k__Fungi	p__Ascomycota	c__Eurotiomycetes	o__Chaetothyriales	f__Herpotrichiellaceae	g__Thysanorea		0	0	4	0	0	0	0	0	0	0	0	0	0	0	0	0	0	0	0	0	1	0	0	0	0	4	0	0	0	0
9389	k__Fungi	p__Ascomycota	c__Eurotiomycetes	o__Chaetothyriales	f__Herpotrichiellaceae	g__Sorocybe		0	7	0	0	0	0	27	0	0	0	0	0	0	16	0	0	0	31	0	0	0	14	2	0	0	8	0	0	1	0
9448	k__Fungi	p__Ascomycota	c__Eurotiomycetes	o__Chaetothyriales	f__Herpotrichiellaceae	g__Sorocybe		0	0	0	0	0	1	0	1	0	0	0	4	0	0	0	0	0	0	0	0	0	47	0	2	0	1	0	0	0	0
9481	k__Fungi	p__Ascomycota	c__Leotiomycetes	o__Helotiales	f__Hyaloscyphaceae	g__Calycina		0	0	0	1	0	1	5	0	0	2	0	0	0	0	0	0	0	2	0	0	0	0	1	0	0	0	0	0	0	0
9740	k__Fungi	p__Ascomycota						4	1	1	0	0	0	5	1	24	0	118	6	0	0	0	0	0	0	0	3	0	1	0	0	2	2	0	0	0	0
9804	k__Fungi							0	0	26	0	0	0	0	0	0	0	0	0	0	0	0	0	0	0	0	1	11	0	0	0	0	4	0	0	0	0
9961	k__Fungi	p__Ascomycota	c__Leotiomycetes	o__Helotiales	f__Dermateaceae	g__Mollisia		0	0	4	0	0	0	0	24	0	11	0	0	3	0	0	0	0	8	2	0	0	0	2	0	1	1	1	0	13	19
10037	k__Fungi	p__Ascomycota	c__Leotiomycetes	o__Helotiales	f__Hyaloscyphaceae	g__Discocistella		0	5	3	0	0	28	13	15	9	1	0	18	2	2	0	0	0	0	5	4	0	4	2	20	0	0	4	0	4	2
10228	k__Fungi	p__Ascomycota	c__Leotiomycetes	o__Leotiales	f__Leotiaceae	g__Alatospora		11	0	0	63	5	0	0	0	0	0	0	0	0	0	0	0	1	15	0	0	0	0	0	0	0	0	0	0	2	0
10305	k__Fungi	p__Ascomycota	c__Leotiomycetes	o__Helotiales	f__Phacidiaceae	g__Allantophomopsis		24	0	0	0	0	0	0	0	5	3	0	0	0	0	0	0	0	0	0	0	4	0	0	0	0	0	0	0	0	0
10318	k__Fungi	p__Ascomycota	c__Dothideomycetes	o__Capnodiales	f__Mycosphaerellaceae	g__Pseudocercosporidium		0	0	17	0	0	0	0	0	0	0	0	0	0	0	0	0	0	0	0	0	4	0	0	0	0	2	0	0	0	0
10359	k__Fungi	p__Ascomycota	c__Sordariomycetes	o__Xylariales	f__Amphisphaeriaceae			0	0	0	0	0	0	0	0	3	0	0	16	0	0	1	0	0	0	0	0	0	0	0	0	0	0	0	0	0	0
10420	k__Fungi	p__Ascomycota	c__Dothideomycetes	o__Capnodiales	f__Mycosphaerellaceae	g__Pseudocercosporidium		0	0	0	4	0	0	0	10	0	0	0	0	0	0	0	0	0	0	0	0	0	0	0	0	0	0	0	0	0	0
10467	k__Fungi	p__Ascomycota	c__Dothideomycetes	o__Pleosporales	f__Pleosporaceae	g__Decorospora		0	3	0	0	0	0	0	0	0	0	3	5	0	0	7	0	0	0	1	2	1	0	1	0	0	2	0	0	1	0
10514	k__Fungi	p__Ascomycota	c__Sordariomycetes					0	3	0	0	0	0	0	3	0	1	0	1	0	0	0	0	0	0	3	0	0	0	0	1	1	0	2	1	0	0
10534	k__Fungi	p__Basidiomycota	c__Agaricomycetes	o__Cantharellales	f__Ceratobasidiaceae	g__Ceratobasidium		0	14	3	0	13	7	10	3	2	4	12	5	0	4	13	0	0	0	1	3	0	9	0	2	1	0	18	5	5	2
10729	k__Fungi	p__Ascomycota	c__Sordariomycetes					0	23	0	0	0	0	0	0	6	1	0	7	1	0	0	0	0	0	0	2	1	0	0	4	0	0	0	1	0	0
10796	k__Fungi	p__Ascomycota	c__Leotiomycetes	o__Helotiales	f__Hyaloscyphaceae	g__Discocistella		87	7	236	132	1	88	0	17	127	98	2	67	136	398	6	0	85	13	72	5	377	233	172	78	176	255	208	0	66	84
11327	k__Fungi	p__Ascomycota	c__Leotiomycetes	o__Helotiales	f__Hyaloscyphaceae	g__Incrucipulum		0	1	3	0	0	0	0	18	0	3	0	0	3	0	0	0	0	1	0	0	0	0	1	0	0	1	0	0	5	8
11356	k__Fungi	p__Ascomycota	c__Sordariomycetes	o__Sordariales	f__Lasiosphaeriaceae	g__Zygopleurage		0	15	3	0	2	0	6	12	1	6	0	0	0	0	0	0	0	2	14	6	3	0	0	13	0	5	10	4	5	7
11486	k__Fungi	p__Ascomycota	c__Sordariomycetes					5	0	0	8	1	0	0	0	0	0	0	0	0	0	0	0	0	7	0	0	0	0	0	0	1	0	0	0	0	0
11527	k__Fungi	p__Ascomycota	c__Leotiomycetes	o__Helotiales	f__Hyaloscyphaceae	g__Lachnum		0	0	0	0	0	0	0	1	2	0	0	0	0	0	12	0	0	0	1	0	0	0	0	0	0	0	0	0	0	0
11699	k__Fungi	p__Ascomycota	c__Dothideomycetes	o__Pleosporales	f__Dacampiaceae	g__Munkovalsaria		0	0	0	0	0	0	0	4	0	39	0	0	0	0	0	0	0	0	0	0	0	0	0	1	0	0	0	0	0	0
11825	k__Fungi	p__Ascomycota						3	0	0	0	0	0	0	6	0	0	48	0	0	0	0	0	0	0	0	0	1	8	0	0	0	0	0	0	1	0
11883	k__Fungi	p__Ascomycota	c__Dothideomycetes	o__Pleosporales				0	0	0	0	0	0	0	0	4	0	0	5	0	0	1	0	0	0	0	0	0	0	0	0	0	0	0	0	0	0
11894	k__Fungi	p__Ascomycota	c__Dothideomycetes	o__Dothideales	f__Dothioraceae	g__Aureobasidium		0	0	0	0	0	0	0	0	0	0	0	0	0	0	2	0	0	39	0	0	0	0	0	0	0	0	0	0	0	0
12290	k__Fungi	p__Ascomycota	c__Leotiomycetes	o__Leotiales	f__Leotiaceae	g__Alatospora		0	0	59	0	0	0	0	0	0	0	0	0	0	0	0	0	0	0	0	0	11	0	0	0	0	3	0	0	0	0
12316	k__Fungi	p__Basidiomycota	c__Agaricomycetes	o__Sebacinales	f__Sebacinaceae	g__Sebacina		0	5	0	0	2	11	6	15	3	1	0	22	5	2	0	0	0	0	8	1	0	3	3	12	0	0	0	0	3	4
12497	k__Fungi	p__Ascomycota	c__Dothideomycetes	o__Capnodiales	f__Mycosphaerellaceae	g__Pseudocercosporidium		0	0	1	1	1	1	0	3	0	0	0	1	0	0	0	3	1	0	3	0	0	4	0	0	2	0	2	0	0	0
12717	k__Fungi	p__Ascomycota	c__Leotiomycetes	o__Helotiales	f__Hyaloscyphaceae	g__Lachnum		0	0	0	0	0	0	0	10	0	0	52	0	0	0	0	0	14	0	0	0	0	0	0	0	0	0	0	0	0	0
12768	k__Fungi	p__Ascomycota	c__Eurotiomycetes	o__Chaetothyriales	f__Herpotrichiellaceae	g__Exophiala	s__salmonis	1	0	0	2	9	7	0	1	0	9	2	2	0	0	7	0	1	0	0	3	0	0	0	0	0	4	0	0	0	13
13073	k__Fungi	p__Ascomycota	c__Dothideomycetes	o__Pleosporales	f__Dacampiaceae	g__Munkovalsaria		1	0	0	1	0	0	0	13	0	0	0	0	0	0	0	0	0	13	0	0	0	0	1	1	0	0	0	0	0	0
13081	k__Fungi	p__Ascomycota	c__Eurotiomycetes	o__Chaetothyriales	f__Herpotrichiellaceae	g__Sorocybe		0	1	0	0	0	0	0	0	0	0	0	0	0	0	4	3	0	0	0	0	0	0	0	0	1	1	0	0	0	0
13111	k__Fungi	p__Ascomycota	c__Dothideomycetes	o__Pleosporales	f__Pleosporaceae	g__Drechslera		0	0	0	0	0	0	0	18	0	0	0	0	0	0	0	0	2	0	3	1	0	0	0	0	0	0	1	0	0	0
13153	k__Fungi							1	0	0	0	0	0	0	0	0	2	3	0	0	0	0	0	0	0	0	0	0	0	0	0	0	0	0	0	0	0
13292	k__Fungi	p__Ascomycota	c__Dothideomycetes	o__Pleosporales	f__Pleosporaceae	g__Drechslera		236	5	6	0	0	16	0	9	0	168	0	4	228	0	0	0	0	9	0	0	0	0	0	3	4	8	35	0	1	10
13337	k__Fungi	p__Ascomycota	c__Leotiomycetes	o__Helotiales	f__Geoglossaceae(Helotiales)	g__Geoglossum		1	0	0	0	0	0	0	4	0	1	0	0	0	0	0	0	0	7	0	0	0	3	0	4	0	0	0	0	0	0
13538	k__Fungi	p__Ascomycota	c__Dothideomycetes	o__Pleosporales	f__Leptosphaeriaceae	g__Coniothyrium		0	0	0	0	0	2	0	0	0	0	0	0	0	0	0	0	0	0	0	0	0	0	0	2	0	0	0	0	0	0
13649	k__Fungi	p__Ascomycota	c__Leotiomycetes	o__Helotiales	f__Helotiaceae	g__Rhizoscyphus		0	9	1	0	0	1	13	56	0	7	0	4	1	0	0	28	1	0	84	9	1	0	14	8	1	1	0	7	20	51
13685	k__Fungi	p__Basidiomycota	c__Agaricomycetes					0	0	0	0	0	0	0	0	0	0	0	10	0	0	0	0	0	0	0	0	0	10	0	0	0	0	0	0	0	0
13789	k__Fungi	p__Ascomycota	c__Dothideomycetes	o__Pleosporales	f__Didymosphaeriaceae	g__Didymosphaeria		0	0	2	0	0	0	0	0	0	0	0	22	0	0	0	0	0	0	0	0	0	11	0	0	0	0	0	0	0	0
13931	k__Fungi	p__Basidiomycota	c__Agaricomycetes	o__Cantharellales	f__Ceratobasidiaceae	g__Ceratobasidium		36	12	0	4	0	0	0	0	67	4	0	0	0	0	0	0	1	0	0	0	2	0	20	0	0	1	2	0	0	0
14088	k__Fungi	p__Ascomycota	c__Dothideomycetes	o__Capnodiales	f__Mycosphaerellaceae	g__Pseudocercosporidium		333	0	20	0	0	28	0	12	0	189	0	6	290	0	0	0	1	14	0	5	1	0	0	5	5	3	72	0	7	4
14221	k__Fungi	p__Ascomycota	c__Leotiomycetes	o__Helotiales	f__Hyaloscyphaceae	g__Lachnum		0	1	0	0	0	0	7	0	0	0	0	0	0	0	0	0	0	0	0	6	0	0	0	0	0	0	2	0	0	0
14295	k__Fungi	p__Ascomycota	c__Eurotiomycetes	o__Chaetothyriales	f__Herpotrichiellaceae	g__Sorocybe		0	0	0	1	0	2	1	0	0	0	0	0	0	0	0	1	0	0	2	0	0	0	0	0	0	0	0	0	0	0
14351	k__Fungi	p__Basidiomycota	c__Agaricomycetes	o__Agaricales	f__Niaceae	g__Flagelloscypha		0	0	0	0	0	0	26	0	0	0	0	0	0	0	0	2	0	5	0	0	0	0	0	0	0	0	7	0	0	0
14418	k__Fungi	p__Ascomycota						0	242	6	14	1	134	10	7	77	33	9	93	0	0	244	105	0	11	228	475	0	3	0	30	29	87	4	558	252	83
14489	k__Fungi	p__Ascomycota	c__Leotiomycetes	o__Helotiales	f__Hyaloscyphaceae	g__Lachnum		0	0	0	0	0	0	0	0	0	3	0	0	0	0	0	0	0	0	3	18	0	0	0	0	0	0	0	0	0	7
14496	k__Fungi	p__Ascomycota	c__Dothideomycetes	o__Capnodiales	f__Mycosphaerellaceae	g__Pseudocercosporidium		0	0	0	0	0	0	0	2	2	0	0	0	0	1	0	1	0	0	2	0	0	0	0	5	0	0	0	0	0	0
14657	k__Fungi	p__Ascomycota	c__Dothideomycetes	o__Pleosporales	f__Leptosphaeriaceae	g__Coniothyrium		0	9	4	0	0	0	1	11	0	3	0	0	5	0	0	0	0	0	10	7	0	0	1	6	2	3	6	1	2	5
14679	k__Fungi	p__Ascomycota	c__Eurotiomycetes	o__Chaetothyriales	f__Herpotrichiellaceae	g__Phaeococcomyces		0	0	0	0	0	1	0	0	0	0	0	0	0	0	0	0	0	0	4	0	0	0	0	0	0	0	0	0	19	22
14734	k__Fungi	p__Ascomycota	c__Leotiomycetes	o__Helotiales				3	1	0	0	0	0	4	7	0	0	0	2	0	1	0	0	8	0	0	5	0	2	1	0	0	1	4	0	21	0
14814	k__Fungi	p__Ascomycota	c__Leotiomycetes	o__Helotiales	f__Hyaloscyphaceae	g__Lachnum		0	89	1	8	0	67	7	1	35	25	0	54	0	1	209	61	0	0	106	197	0	1	0	14	11	35	0	327	89	31
14836	k__Fungi	p__Ascomycota	c__Eurotiomycetes	o__Chaetothyriales	f__Herpotrichiellaceae	g__Sorocybe		0	0	1	6	5	7	7	1	0	19	2	0	0	0	6	0	0	0	0	5	0	0	0	0	0	8	1	0	0	13
15124	k__Fungi	p__Ascomycota	c__Dothideomycetes	o__Dothideales	f__Dothioraceae	g__Aureobasidium		0	3	0	0	0	0	0	3	0	2	0	0	0	0	0	0	0	0	0	0	0	0	0	0	0	0	1	0	0	0
15137	k__Fungi	p__Ascomycota	c__Leotiomycetes	o__Helotiales	f__Hyaloscyphaceae	g__Dasyscyphella		19	0	0	142	0	25	2	18	0	0	0	0	0	0	0	0	442	0	0	0	0	0	98	0	0	0	0	1	1	1
15172	k__Fungi	p__Ascomycota	c__Eurotiomycetes	o__Chaetothyriales	f__Herpotrichiellaceae	g__Sorocybe		1	1	0	0	0	0	0	0	0	0	0	4	0	0	0	111	0	0	4	25	0	0	0	1	1	0	0	0	6	0
15521	k__Fungi	p__Basidiomycota	c__Agaricomycetes	o__Auriculariales	f__Auriculariaceae	g__Eichleriella		0	0	0	0	0	0	22	0	0	0	0	0	0	0	0	3	0	0	0	0	1	0	0	0	0	0	3	0	0	0
15760	k__Fungi	p__Ascomycota	c__Sordariomycetes	o__Sordariales	f__Lasiosphaeriaceae	g__Podospora	s__ellisiana	3	1	0	0	0	36	0	3	0	28	0	1	0	0	0	0	11	0	11	1	0	1	19	1	1	24	5	0	25	7
15798	k__Fungi	p__Ascomycota	c__Sordariomycetes					0	0	0	0	0	0	0	17	0	1	69	0	0	0	0	0	17	0	0	0	0	0	0	8	0	0	0	0	0	0
16084	k__Fungi	p__Ascomycota	c__Leotiomycetes	o__Helotiales	f__Hyaloscyphaceae			0	32	0	0	0	0	0	0	6	1	0	6	0	0	0	0	0	0	0	3	2	0	1	12	0	0	1	1	1	0
16102	k__Fungi	p__Basidiomycota	c__Agaricomycetes	o__Agaricales	f__Clavariaceae	g__Clavulinopsis		0	3	0	2	0	0	0	1	4	0	0	2	0	1	16	0	0	14	0	0	0	4	0	2	0	0	0	0	0	0
16329	k__Fungi	p__Ascomycota	c__Leotiomycetes	o__Helotiales	f__Helotiaceae	g__Cudoniella		0	0	2	0	0	1	0	0	0	0	0	5	0	0	0	0	0	0	0	0	0	31	0	4	0	1	0	0	0	0
16342	k__Fungi	p__Ascomycota	c__Leotiomycetes	o__Helotiales	f__Dermateaceae	g__Mollisia		0	0	0	0	0	0	0	0	0	0	0	6	0	0	8	0	0	0	0	0	0	0	0	0	0	0	0	0	0	0
16612	k__Fungi	p__Ascomycota	c__Leotiomycetes	o__Helotiales	f__Hyaloscyphaceae	g__Incrucipulum		0	47	10	6	262	96	195	111	35	20	12	137	1	11	47	0	0	1	23	30	5	25	3	64	2	1	47	27	28	56
16746	k__Fungi	p__Ascomycota	c__Sordariomycetes	o__Sordariales	f__Chaetomiaceae	g__Trichocladium		0	0	0	0	0	3	0	0	0	0	0	4	0	0	0	0	0	0	0	0	0	0	0	0	0	0	0	0	0	0
16971	k__Fungi	p__Ascomycota	c__Leotiomycetes	o__Helotiales	f__Hyaloscyphaceae	g__Discocistella		0	0	0	0	1	0	2	0	4	0	0	0	0	1	0	0	0	0	1	0	0	2	0	0	0	0	0	0	0	0
16974	k__Fungi	p__Ascomycota	c__Leotiomycetes	o__Helotiales	f__Hyaloscyphaceae	g__Dasyscyphella		0	0	0	0	0	0	0	0	0	1	0	0	47	0	0	0	0	0	0	0	0	0	0	0	0	0	0	0	0	66
17187	k__Fungi	p__Ascomycota	c__Leotiomycetes	o__Helotiales	f__Hyaloscyphaceae	g__Lachnum		0	1	0	1	3	6	0	0	0	2	0	2	0	0	2	14	0	0	1	0	0	2	0	9	0	0	0	0	0	0
17226	k__Fungi	p__Ascomycota	c__Eurotiomycetes	o__Chaetothyriales	f__Herpotrichiellaceae	g__Sorocybe		0	0	0	0	0	0	0	0	0	0	0	0	0	0	0	0	0	0	0	0	0	0	0	0	0	0	0	2	1	31
17997	k__Fungi	p__Ascomycota	c__Dothideomycetes	o__Pleosporales				2	1	0	0	0	0	6	0	0	0	0	3	0	1	0	0	0	0	0	0	0	0	0	1	0	0	0	0	1	0
18010	k__Fungi	p__Basidiomycota	c__Agaricomycetes	o__Agaricales	f__Mycenaceae	g__Filoboletus		0	0	0	0	0	0	2	7	0	1	0	1	0	0	0	0	0	0	3	0	0	0	0	1	0	2	1	0	3	6
18054	k__Fungi	p__Basidiomycota	c__Agaricomycetes	o__Auriculariales	f__Auriculariaceae	g__Exidiopsis		0	0	0	0	0	0	0	0	3	0	21	0	0	0	0	0	0	0	0	0	0	1	0	0	2	0	0	0	0	0
18278	k__Fungi	p__Ascomycota	c__Leotiomycetes	o__Helotiales	f__Helotiaceae	g__Cudoniella		0	4	1	0	0	0	0	1	0	0	0	0	0	0	0	0	0	0	0	1	0	0	0	1	0	0	2	0	0	0
18380	k__Fungi	p__Ascomycota	c__Sordariomycetes					0	0	0	0	0	0	0	2	0	0	0	1	0	0	0	0	0	0	0	0	0	0	0	2	0	0	0	0	0	0
18429	k__Fungi	p__Basidiomycota	c__Agaricomycetes	o__Auriculariales	f__Auriculariaceae	g__Exidiopsis		7	0	0	0	0	0	0	0	0	1	0	0	5	0	0	0	0	0	0	0	0	0	0	0	0	0	0	0	1	0
18620	k__Fungi	p__Basidiomycota	c__Agaricomycetes	o__Auriculariales	f__Auriculariaceae	g__Exidiopsis		0	2	1	0	1	4	1	0	6	4	0	2	0	1	1	0	0	0	0	0	0	0	0	0	0	0	1	0	3	0
18874	k__Fungi	p__Ascomycota	c__Eurotiomycetes	o__Chaetothyriales	f__Herpotrichiellaceae	g__Sorocybe		0	9	0	0	0	3	0	1	4	2	0	6	0	0	12	1	0	0	9	9	0	0	0	0	0	2	0	8	8	6
18895	k__Fungi	p__Ascomycota	c__Sordariomycetes	o__Sordariales	f__Lasiosphaeriaceae	g__Immersiella		0	0	0	0	0	0	0	0	0	0	0	0	0	0	0	2	0	0	0	0	0	0	0	0	0	0	0	0	2	0
18957	k__Fungi	p__Ascomycota	c__Leotiomycetes	o__Helotiales	f__Hyaloscyphaceae	g__Incrucipulum		0	0	0	0	0	0	0	2	1	0	0	0	0	0	0	0	0	0	2	0	0	0	0	0	0	0	0	0	0	0
19046	k__Fungi	p__Ascomycota						0	0	0	1	0	1	0	0	0	0	51	0	0	0	0	0	0	2	0	0	0	0	0	0	0	0	0	0	1	0
19135	k__Fungi	p__Basidiomycota	c__Agaricomycetes	o__Auriculariales	f__Auriculariaceae	g__Exidiopsis		0	0	0	0	0	0	1	2	0	0	0	0	0	0	0	0	0	0	0	0	0	0	0	2	0	0	0	0	0	0
19191	k__Fungi	p__Ascomycota	c__Dothideomycetes	o__Pleosporales				8	26	2	3	0	10	9	46	0	6	0	6	0	0	0	18	0	1	8	0	3	0	3	9	0	1	7	0	14	1
19380	k__Fungi	p__Ascomycota	c__Dothideomycetes	o__Pleosporales	f__Didymosphaeriaceae	g__Didymosphaeria		0	0	0	0	2	0	0	0	2	0	0	0	0	0	0	0	0	0	0	0	0	0	0	0	0	1	0	0	0	0
19768	k__Fungi	p__Basidiomycota	c__Agaricomycetes					0	1	0	0	0	0	2	0	0	0	0	0	0	0	0	0	0	0	0	0	0	3	0	0	2	2	1	0	0	4
19867	k__Fungi	p__Ascomycota	c__Leotiomycetes	o__Helotiales	f__Hyaloscyphaceae	g__Discocistella		0	9	0	0	0	0	1	1	0	0	0	1	1	6	0	0	2	0	0	1	0	1	0	4	0	0	0	0	0	0
19907	k__Fungi	p__Ascomycota	c__Leotiomycetes	o__Helotiales	f__Hyaloscyphaceae	g__Discocistella		0	7	1	0	0	1	39	61	0	12	0	1	2	1	0	28	1	4	71	11	5	3	11	20	2	0	1	8	31	54
20047	k__Fungi	p__Ascomycota	c__Eurotiomycetes	o__Chaetothyriales	f__Herpotrichiellaceae	g__Cladophialophora		0	0	0	0	0	0	0	0	0	1	0	0	0	0	0	10	0	0	1	1	1	0	0	0	0	0	0	0	1	10
20246	k__Fungi	p__Ascomycota	c__Leotiomycetes	o__Helotiales	f__Hyaloscyphaceae			0	0	0	1	0	0	2	1	0	0	0	0	0	0	0	0	0	0	0	0	0	0	3	0	0	0	0	0	0	0
20289	k__Fungi	p__Ascomycota	c__Dothideomycetes	o__Capnodiales	f__Teratosphaeriaceae	g__Devriesia		0	3	0	0	0	0	0	0	0	0	0	0	0	0	0	0	0	0	0	0	0	5	0	0	0	0	0	0	0	0
20537	k__Fungi	p__Ascomycota	c__Dothideomycetes	o__Pleosporales	f__Dacampiaceae	g__Munkovalsaria		10	0	0	61	0	15	0	5	0	0	0	2	1	0	0	0	128	0	0	0	0	0	22	1	0	0	0	0	1	0
20591	k__Fungi	p__Ascomycota	c__Eurotiomycetes	o__Chaetothyriales	f__Herpotrichiellaceae	g__Sorocybe		0	0	2	0	0	0	3	4	2	2	0	0	0	0	0	0	0	0	0	0	0	0	0	0	0	0	1	0	1	0
20712	k__Fungi	p__Ascomycota	c__Leotiomycetes	o__Helotiales	f__Hyaloscyphaceae	g__Calycina		2	0	8	1	0	0	0	0	1	0	0	0	0	0	0	0	3	0	1	0	1	1	5	0	0	8	3	0	1	0
20943	k__Fungi	p__Ascomycota	c__Sordariomycetes	o__Hypocreales	f__Nectriaceae	g__Aphanocladium		0	3	0	11	0	0	0	0	0	0	64	0	0	0	0	0	0	0	0	0	0	0	0	0	0	0	0	0	0	0
20968	k__Fungi	p__Ascomycota	c__Leotiomycetes	o__Helotiales	f__Geoglossaceae(Helotiales)	g__Geoglossum		0	4	1	3	0	0	0	0	7	0	0	0	0	1	41	0	0	17	0	0	0	6	0	13	0	0	0	0	0	0
21154	k__Fungi	p__Ascomycota	c__Eurotiomycetes	o__Chaetothyriales	f__Herpotrichiellaceae	g__Phaeococcomyces		0	1	1	0	0	5	4	3	0	0	7	2	0	0	0	6	0	3	1	0	1	0	0	0	0	0	0	0	3	0
